# Supplementary material for: Increased Fat Taste Preference in Progranulin-Deficient Mice
Source: Nutrients. 2021 Nov 17;13(11):4125. doi: 10.3390/nu13114125 (PMC8623710; doi:10.3390/nu13114125)
Supplement: Supplementary file 1 [file nutrients-13-04125-s001.zip]

Archive with 1 entries (1 files):
- nutrients-1406893-supplementary.pdf
